# Supplementary material for: DPSCs treated by TGF-β1 regulate angiogenic sprouting of three-dimensionally co-cultured HUVECs and DPSCs through VEGF-Ang-Tie2 signaling
Source: Stem Cell Res Ther. 2021 May 10;12:281. doi: 10.1186/s13287-021-02349-y (PMC8112067; doi:10.1186/s13287-021-02349-y)
Supplement: Supplementary file 1 — Additional file 1. [file 13287_2021_2349_MOESM1_ESM.txt]

US	[C]	UK	[C]
-----
analyze	3	analyse	0
analyzed	4	analysed	0
center	1	centre	0
characterization	2	characterisation	0
characterized	2	characterised	0
destabilizes	1	destabilises	0
destabilizing	1	destabilising	0
fetal	1	foetal	0
finalized	1	finalised	0
hematopoietic	1	haematopoietic	0
hypothesized	1	hypothesised	0
internalization	1	internalisation	0
labeled	7	labelled	0
polymerization	2	polymerisation	0
recognized	1	recognised	0
signaling	41	signalling	0
stabilization	4	stabilisation	0
stabilize	6	stabilise	0
stabilized	2	stabilised	0
stabilizing	2	stabilising	0
tumor	1	tumour	0
utilized	8	utilised	0
visualize	2	visualise	0
visualized	1	visualised	0
while	8	whilst	0
-----
